# Supplementary material for: Measuring the Flight Trajectory of a Free-Flying Moth on the Basis of Noise-Reduced 3D Point Cloud Time Series Data
Source: Insects. 2024 May 21;15(6):373. doi: 10.3390/insects15060373 (PMC11203875; doi:10.3390/insects15060373)
Supplement: Supplementary file 1 [file insects-15-00373-s001.zip]

Archive with 2 entries (2 files):
- Figures S1-S3.pdf
- Videos S1.zip
